# Supplementary material for: A Review of Bunyamwera, Batai, and Ngari Viruses: Understudied Orthobunyaviruses With Potential One Health Implications
Source: Front Vet Sci. 2018 Apr 12;5:69. doi: 10.3389/fvets.2018.00069 (PMC5906542; doi:10.3389/fvets.2018.00069)
Supplement: Table S1 — Geographic locations, coordinates, and year of report of three Orthobunyaviruses: Bunyamwera (BUNV), Bataie (BATV), and Ngari (NRIV). [file table_1.xls]

## Sheet: MapDataBUNV.csv
Virus	Country	Year	Lat	Lon	Continent
BUNV	Uganda	1943	1.3733	32.2903	Africa
BATV	Malaysia	1955	4.2105	101.976	Asia
BATV	India	1966	20.5937	78.9629	Asia
NRIV	Senegal	1979	14.4974	-14.1524	Africa
NRIV	Sudan	1988	12.8628	30.2176	Africa
NRIV	Senegal	1993	14.4974	-12.1524	Africa
NRIV	Kenya	1998	-0.0236	39.9062	Africa
NRIV	Somalia	1998	5.1521	46.1996	Africa
NRIV	Kenya	1999	-2.0236	37.9062	Africa
NRIV	Somalia	1999	5.1521	48.1996	Africa
NRIV	Demogratic Republic of Congo	2001	4.0383	23.7587	Africa
BUNV	Democratic Republic of Congo	2001	4.0383	21.7587	Africa
BUNV	Guinea	2001	9.9456	-9.6966	Africa
BUNV	Mozambique	2001	-18.6657	35.5296	Africa
BUNV	Tanzania	2001	-6.369	34.8888	Africa
BATV	Russia	2003	61.524	105.319	Asia
BATV	Uganda	2006	-1.3733	32.2903	Africa
NRIV	Mauritania	2010	21.0079	-10.9408	Africa
BATV	Austria	2011	47.5162	14.5501	Europe
BATV	Belarus	2011	53.7098	27.9534	Europe
BATV	Bosnia	2011	43.9159	17.6791	Europe
BATV	Croatia	2011	45.1	15.2	Europe
BATV	Czech Republic	2011	49.8175	15.473	Europe
BATV	Finland	2011	61.9241	25.7482	Europe
BATV	Germany	2011	51.1657	10.4515	Europe
BATV	Hungary	2011	47.1625	19.5033	Europe
BATV	Italy	2011	41.8719	12.5674	Europe
BATV	Montenegro	2011	42.7087	19.3744	Europe
BATV	Netherlands	2011	52.1326	5.2913	Europe
BATV	Norway	2011	60.472	8.4689	Europe
BATV	Portugal	2011	39.3999	-8.2245	Europe
BATV	Romania	2011	45.9432	24.9668	Europe
BATV	Serbia	2011	44.1065	21.0059	Europe
BATV	Slovakia	2011	48.669	19.699	Europe
BATV	Sweden	2011	60.1282	18.6435	Europe
NRIV	Central Africa	2012	6.6111	22.9394	Africa
NRIV	Madagascar	2012	-18.7669	48.8691	Africa
NRIV	Mauritania	2012	21.0079	-8.9408	Africa
NRIV	Mauritania	2012	19.0079	-10.9408	Africa
NRIV	South Africa	2012	-30.5595	24.9375	Africa
BUNV	Cameroon	2012	7.3697	12.3547	Africa
BUNV	Central Africa	2012	6.6111	20.9394	Africa
BUNV	Ivory Coast	2012	7.54	-5.5471	Africa
BUNV	Kenya	2012	-0.0236	37.9062	Africa
BUNV	Madagascar	2012	-18.7669	46.8691	Africa
BUNV	Nigeria	2012	9.082	8.6753	Africa
BUNV	Senegal	2012	12.4974	-14.1524	Africa
BUNV	South Africa	2012	-30.5595	22.9375	Africa
BUNV	Uganda	2012	1.3733	34.2903	Africa
BATV	China	2012	35.8617	104.195	Asia
CVV	Canada	2015	56.1304	-106.347	N. America
CVV	Mexico	2015	23.6345	-102.553	N. America
CVV	USA	2015	37.0902	-95.7129	N. America
